# Supplementary material for: Black 3D-TiO2 Nanotube Arrays on Ti Meshes for Boosted Photoelectrochemical Water Splitting
Source: Nanomaterials (Basel). 2022 Apr 24;12(9):1447. doi: 10.3390/nano12091447 (PMC9104132; doi:10.3390/nano12091447)
Supplement: Supplementary file 1 [file nanomaterials-12-01447-s001.zip]

Archive with 1 entries (1 files):
- nanomaterials-1637293-supplementary.pdf
